# Supplementary material for: Adaptation to dislodgement risk on wave-swept rocky shores in the snail Littorina saxatilis
Source: PLoS One. 2017 Oct 23;12(10):e0186901. doi: 10.1371/journal.pone.0186901 (PMC5653359; doi:10.1371/journal.pone.0186901)
Supplement: S1 Dataset — (XLSX) [file pone.0186901.s001.xlsx]

## Sheet: Sheet1
id	x	y	z	orientation	max_set	res_set	res_flow	id_conf	Shell1	OA1	IA2	Shell2	OA2	IA2	Shell3	length1	width1	id_foot	foot1	foot2	avg_foot	avg_shell	avg_OA	avg_IA	length2	width2	length3	width3	spire_length	id_bot2	num	order	bezx	bezy	order_bez	bezx_ord	bezy_ord	dist_prec	position	fucus_var	rank_fucus
CZE701	1999.7	2008.78	199.525	SNN	4	3.5	1.42	701	0.749	0.283	0.104	0.672	0.305	0.132	0.723	1.059	0.959	701	0.163	0.175	0.169	0.714667	0.294	0.118	1.203	0.916	1.034	0.834	0.193	CZE701	1	1	1999.73	2008.72	1	1999.73	2008.72	0	0	-0.128368	1
CZE702	1999.54	2009.98	199.513	SNN	NA	NA	NA	702	0.61	0.272	0.135	0.568	0.286	0.135	0.601	0.95	0.905	702	0.168	NA	0.168	0.593	0.279	0.135	1.064	0.828	0.954	0.726	0.14	CZE702	2	2	1999.59	2009.93	2	1999.59	2009.93	1.21571	1.21571	-0.128368	1
CZE703	1999.13	2011.41	199.541	SNN	3.5	3	0.75	703	0.423	0.185	0.072	0.394	0.186	0.08	0.413	0.84	0.741	703	0.136	0.135	0.1355	0.41	0.1855	0.076	0.906	0.712	0.79	0.607	0.145	CZE703	3	3	1999.62	2011.2	3	1999.62	2011.2	1.27456	2.49027	-0.128368	1
CZE704	1999.89	2012.58	199.685	SNN	4	3.5	1.42	704	0.389	0.17	0.073	0.342	0.174	0.073	0.365	0.772	0.716	704	0.114	0.127	0.1205	0.365333	0.172	0.073	0.859	0.662	0.733	0.582	0.148	CZE704	4	4	1999.8	2012.61	4	1999.8	2012.61	1.41983	3.9101	0.214765	2
CZE705	2000.09	2013.43	199.504	SNN	4	3.5	1.42	705	0.408	0.187	0.077	0.375	0.186	0.084	0.414	0.852	0.736	705	0.116	0.11	0.113	0.399	0.1865	0.0805	0.923	0.669	0.775	0.59	0.158	CZE705	5	5	1999.99	2013.55	5	1999.99	2013.55	0.956197	4.8663	0.214765	2
CZE706	2000.11	2014.84	199.511	SNN	4.5	4	1.88	706	0.622	0.276	0.117	0.552	0.29	0.12	0.59	0.973	0.888	706	NA	0.254	0.254	0.588	0.283	0.1185	1.07	0.828	0.932	0.729	0.144	CZE706	6	6	2000.28	2014.62	6	2000.28	2014.62	1.11158	5.97788	0.214765	2
CZE707	2000.77	2016.68	199.437	SNN	3.5	3	0.75	707	NA	NA	NA	NA	NA	NA	NA	NA	NA	707	NA	NA	NA	NA	NA	NA	NA	NA	NA	NA	NA	CZE707	7	7	2000.71	2016.64	7	2000.71	2016.64	2.05839	8.03627	0.137013	3
CZE708	2001.08	2017.71	199.457	SNN	3.5	3	0.75	708	0.658	0.289	0.125	0.609	0.301	0.15	0.637	1.015	0.911	708	NA	NA	NA	0.634667	0.295	0.1375	1.126	0.833	0.955	0.757	0.175	CZE708	8	8	2000.93	2017.71	8	2000.93	2017.71	1.09482	9.13109	-0.690942	4
CZE709	2001.38	2018.38	199.492	SNN	3.5	3	0.75	709	0.789	0.333	0.142	0.709	0.353	0.146	0.761	1.097	0.997	709	0.215	0.241	0.228	0.753	0.343	0.144	1.228	0.943	1.067	0.835	0.184	CZE709	9	9	2001.11	2018.58	9	2001.11	2018.58	0.890456	10.0215	-0.690942	4
CZE710	2001.27	2019.28	199.52	SNN	NA	NA	NA	710	0.696	0.272	0.126	0.629	0.311	0.141	0.673	1.091	0.923	710	0.207	0.204	0.2055	0.666	0.2915	0.1335	1.181	0.871	0.983	0.786	0.201	CZE710	0	10	2001.26	2019.32	10	2001.26	2019.32	0.751795	10.7733	-0.690942	4
CZE711	2001.1	2020.13	199.487	SNN	4	3.5	1.42	711	0.668	0.291	0.128	0.601	0.314	0.129	0.636	1.018	0.923	711	0.204	0.206	0.205	0.635	0.3025	0.1285	1.15	0.858	0.962	0.743	0.186	CZE711	1	11	2001.37	2019.92	11	2001.37	2019.92	0.613265	11.3866	-0.690942	4
CZE712	2001.78	2020.88	199.463	SNN	3.5	3	0.75	712	0.825	0.369	0.173	0.751	0.387	0.174	0.789	1.15	1.008	712	0.203	0.201	0.202	0.788333	0.378	0.1735	1.228	0.954	1.115	0.833	0.134	CZE712	2	12	2001.55	2020.99	12	2001.55	2020.99	1.08816	12.4748	-0.306276	5
CZE713	2001.61	2021.49	199.439	SNN	NA	NA	NA	713	0.814	0.317	0.149	0.731	0.335	0.165	0.791	1.184	1.011	713	0.205	0.22	0.2125	0.778667	0.326	0.157	1.286	0.95	1.072	0.86	0.228	CZE713	3	13	2001.66	2021.46	13	2001.66	2021.46	0.481883	12.9566	-0.306276	5
CZE714	2001.71	2022.13	199.444	SNN	3.5	3	0.75	714	0.939	0.359	0.162	0.874	0.395	0.181	0.911	1.243	1.042	714	0.197	0.138	0.1675	0.908	0.377	0.1715	1.379	0.987	1.141	0.938	0.264	CZE714	4	14	2001.77	2022.07	14	2001.77	2022.07	0.613265	13.5699	-0.306276	5
CZE715	2001.69	2023.77	199.481	SNN	3.5	3	0.75	715	0.589	0.233	0.113	0.549	0.263	0.126	0.57	1.022	0.863	715	0.152	0.14	0.146	0.569333	0.248	0.1195	1.122	0.808	0.91	0.719	0.214	CZE715	5	15	2002.06	2023.27	15	2002.06	2023.27	1.24152	14.8114	-0.306276	5
CZE716	2001.88	2024.88	199.494	SNN	3.5	3	0.75	716	0.527	0.22	0.101	0.486	0.25	0.115	0.516	0.923	0.846	716	0.153	NA	0.153	0.509667	0.235	0.108	1.015	0.781	0.86	0.66	0.157	CZE716	6	16	2002.31	2024.08	16	2002.31	2024.08	0.843925	15.6554	-0.163036	6
CZE717	2002.58	2025.66	199.55	SNN	NA	NA	NA	717	0.38	0.186	0.084	0.343	0.191	0.091	0.366	0.777	0.687	717	NA	NA	NA	0.363	0.1885	0.0875	0.859	0.654	0.735	0.564	0.148	CZE717	7	17	2002.82	2025.22	17	2002.82	2025.22	1.24835	16.9037	-0.163036	6
CZE718	2002.7	2026.43	199.518	SNN	3.5	3	0.75	718	0.748	0.313	0.129	0.686	0.35	0.136	0.721	1.142	0.939	718	0.222	0.202	0.212	0.718333	0.3315	0.1325	1.259	0.889	1.016	0.817	0.233	CZE718	8	18	2003	2025.69	18	2003	2025.69	0.503338	17.407	-0.163036	6
CZE719	2003.11	2027.17	199.485	SNN	3.5	3	0.75	719	0.78	0.349	0.144	0.725	0.375	0.167	0.756	1.113	1.002	719	0.198	0.216	0.207	0.753667	0.362	0.1555	1.211	0.922	1.06	0.81	0.179	CZE719	9	19	2003.44	2026.49	19	2003.44	2026.49	0.915266	18.3223	-0.513123	7
CZE720	2003.71	2027.92	199.467	SNN	3	2.5	NA	720	1.128	0.448	0.221	1.025	0.48	0.22	1.071	1.422	1.154	720	NA	NA	NA	1.07467	0.464	0.2205	1.545	1.051	1.269	0.993	0.279	CZE720	0	20	2003.95	2027.37	20	2003.95	2027.37	1.00937	19.3317	-0.513123	7
CZE721	2004.12	2028.39	199.412	SNN	3	2.5	NA	721	0.752	0.318	0.143	0.714	0.334	0.151	0.741	1.116	1.001	721	0.196	NA	0.196	0.735667	0.326	0.147	1.219	0.907	1.055	0.81	0.201	CZE721	1	21	2004.31	2027.97	21	2004.31	2027.97	0.704496	20.0362	-0.513123	7
CZE722	2004.84	2029.98	199.53	SNN	3.5	3	0.75	722	0.63	0.264	0.137	0.57	0.278	0.134	0.604	1.038	0.897	722	NA	0.186	0.186	0.601333	0.271	0.1355	1.121	0.842	0.931	0.743	0.193	CZE722	2	22	2005.15	2029.04	22	2005.15	2029.04	1.36012	21.3963	-0.168606	8
CZE723	2006.54	2030.18	199.696	SNN	4	3.5	1.42	723	0.349	0.147	0.063	0.311	0.155	0.071	0.339	0.766	0.661	723	0.147	0.125	0.136	0.333	0.151	0.067	0.829	0.63	0.687	0.556	0.139	CZE723	3	23	2006.35	2030.58	23	2006.35	2030.58	1.95378	23.3501	-0.168606	8
CZE724	2007.28	2031	199.544	SNN	3	2.5	NA	724	0.873	0.332	0.165	0.776	0.347	0.176	0.815	1.186	1.035	724	0.163	0.221	0.192	0.821333	0.3395	0.1705	1.316	0.941	1.116	0.904	0.213	CZE724	4	24	2007.04	2031.39	24	2007.04	2031.39	1.06037	24.4104	-0.281994	9
CZE725	2007.56	2031.77	199.5	SNN	3	2.5	NA	725	1.031	0.419	0.194	0.928	0.466	0.218	1	1.311	1.14	725	0.258	0.302	0.28	0.986333	0.4425	0.206	1.421	1.052	1.2	0.959	0.216	CZE725	5	25	2007.47	2031.99	25	2007.47	2031.99	0.744609	25.1551	-0.281994	9
CZE726	2008.36	2032.53	199.407	SNN	4	3.5	1.42	726	0.641	0.288	0.127	0.577	0.296	0.129	0.612	1.018	0.904	726	NA	NA	NA	0.61	0.292	0.128	1.097	0.864	0.977	0.731	0.148	CZE726	6	26	2008.2	2032.93	26	2008.2	2032.93	1.18732	26.3424	-0.281994	9
CZE727	2009.12	2033.42	199.478	SNN	4	3.5	1.42	727	0.633	0.33	0.15	0.585	0.339	0.15	0.632	0.975	0.935	727	0.222	0.227	0.2245	0.616667	0.3345	0.15	1.039	0.853	0.986	0.724	0.122	CZE727	7	27	2009	2033.94	27	2009	2033.94	1.28495	27.6273	0.02975	10
CZE730	2008.86	2035.06	199.476	SNN	3.5	3	0.75	730	0.623	0.281	0.111	0.575	0.305	0.141	0.601	1.048	0.884	730	0.178	0.168	0.173	0.599667	0.293	0.126	1.137	0.827	0.938	0.725	0.183	CZE730	0	30	2009.22	2034.34	30	2009.22	2034.34	0.457633	28.0849	0.02975	10
CZE731	2008.87	2035.47	199.534	RNN	3.5	3	0.75	731	0.827	0.372	0.166	0.761	0.396	0.176	0.807	1.205	1.003	731	0.204	0.207	0.2055	0.798333	0.384	0.171	1.292	0.93	1.095	0.838	0.225	CZE731	1	31	2009.33	2034.41	31	2009.33	2034.41	0.128009	28.213	0.02975	10
CZE728	2009.87	2033.58	199.566	SNN	3.5	3	0.75	728	0.838	0.406	0.182	0.776	0.426	0.168	0.824	1.184	1.016	728	0.263	0.268	0.2655	0.812667	0.416	0.175	1.275	0.935	1.12	0.846	0.201	CZE728	8	28	2009.44	2034.54	28	2009.44	2034.54	0.172845	28.3858	0.02975	10
CZE729	2009.61	2034.76	199.56	SNN	3.5	3	0.75	729	0.647	0.311	0.138	0.617	0.335	0.148	0.635	1.022	0.921	729	0.184	0.184	0.184	0.633	0.323	0.143	1.101	0.867	0.992	0.725	0.146	CZE729	9	29	2009.58	2034.74	29	2009.58	2034.74	0.248203	28.634	0.02975	10
CZE732	2009.58	2035.65	199.533	SNN	NA	NA	NA	732	0.836	0.391	0.18	0.765	0.42	0.175	0.813	1.155	1.054	732	0.253	0.263	0.258	0.804667	0.4055	0.1775	1.251	0.959	1.105	0.835	0.171	CZE732	2	32	2009.84	2034.94	32	2009.84	2034.94	0.324347	28.9584	0.02975	10
CZE733	2009.44	2036.48	199.681	RNN	NA	NA	NA	733	0.952	0.421	0.164	0.89	0.491	0.197	0.941	1.252	1.091	733	0.316	0.308	0.312	0.927667	0.456	0.1805	1.368	1.033	1.154	0.915	0.225	CZE733	3	33	2010.02	2035.21	33	2010.02	2035.21	0.323989	29.2823	0.02975	10
CZE734	2010.76	2036.62	199.562	SNN	3.5	3	0.75	734	1.277	0.626	0.251	1.227	0.675	0.307	1.272	1.46	1.277	734	0.355	0.361	0.358	1.25867	0.6505	0.279	1.541	1.177	1.412	1.041	0.144	CZE734	4	34	2010.93	2036.08	34	2010.93	2036.08	1.25919	30.5415	-0.0457471	11
CZE735	2012.29	2037	199.568	SNN	4	3.5	1.42	735	0.914	0.379	0.177	0.833	0.42	0.189	0.822	1.256	1.037	735	0.252	0.265	0.2585	0.856333	0.3995	0.183	1.365	0.966	1.136	0.923	0.257	CZE735	5	35	2012.27	2037.02	35	2012.27	2037.02	1.64008	32.1816	-0.0457471	11
CZE737	2013.59	2038.04	199.565	SNN	3.5	3	0.75	737	0.782	0.336	0.162	0.748	0.363	0.179	0.755	1.095	1.05	737	0.23	0.199	0.2145	0.761667	0.3495	0.1705	1.216	0.918	1.087	0.828	0.157	CZE737	7	37	2012.16	2037.09	37	2012.16	2037.09	0.128009	32.3096	-0.0457471	11
CZE736	2013.46	2036.64	199.621	SNN	3.5	3	0.75	736	0.917	0.352	0.156	0.825	0.391	0.151	0.865	1.217	1.036	736	0.277	0.269	0.273	0.869	0.3715	0.1535	1.353	0.984	1.145	0.919	0.215	CZE736	6	36	2013.22	2037.69	36	2013.22	2037.69	1.2146	33.5242	-0.760945	12
CZE738	2011.58	2039	199.387	RNN	3.5	3	0.75	738	0.565	0.231	0.107	0.508	0.244	0.116	0.542	0.946	0.867	738	0.169	0.167	0.168	0.538333	0.2375	0.1115	1.029	0.8	0.905	0.706	0.152	CZE738	8	38	2013.65	2037.96	38	2013.65	2037.96	0.512035	34.0363	-0.760945	12
CZE739	2013.41	2039.07	199.556	RNN	4	3.5	1.42	739	1.064	0.535	0.237	0.977	0.585	0.247	1.027	1.234	1.178	739	0.406	0.402	0.404	1.02267	0.56	0.242	1.366	1.101	1.26	0.937	0.142	CZE739	9	39	2013.69	2038.03	39	2013.69	2038.03	0.0762722	34.1125	-0.760945	12
CZE740	2015.87	2039.39	199.562	RNN	NA	NA	NA	740	0.563	0.304	0.123	0.534	0.319	0.142	0.558	0.915	0.88	740	0.172	0.177	0.1745	0.551667	0.3115	0.1325	0.99	0.813	0.913	0.668	0.14	CZE740	0	40	2015.91	2039.23	40	2015.91	2039.23	2.5244	36.6369	-0.151678	13
CZE741	2016.72	2039.64	199.588	RNN	NA	NA	NA	741	0.562	0.259	0.134	0.531	0.266	0.138	0.562	0.904	0.872	741	0.306	0.306	0.306	0.551667	0.2625	0.136	0.99	0.789	0.913	0.693	0.081	CZE741	1	41	2016.71	2039.64	41	2016.71	2039.64	0.895142	37.5321	-0.151678	13
CZE742	2017.78	2039.72	199.701	RNN	3.5	3	0.75	742	0.713	0.333	0.157	0.659	0.348	0.161	0.7	1.086	0.969	742	0.195	0.192	0.1935	0.690667	0.3405	0.159	1.173	0.895	1.02	0.762	0.164	CZE742	2	42	2017.69	2040.17	42	2017.69	2040.17	1.11841	38.6505	-0.151678	13
CZE743	2018.81	2040.46	199.677	RNN	3.5	3	0.75	743	0.97	0.449	0.235	0.909	0.496	0.251	0.969	1.236	1.133	743	0.271	0.279	0.275	0.949333	0.4725	0.243	1.336	1.005	1.222	0.95	0.148	CZE743	3	43	2018.74	2040.91	43	2018.74	2040.91	1.28651	39.937	-0.431683	14
CZE751	2018.74	2044.08	199.726	RNN	4.5	4	1.88	751	0.841	0.431	0.169	0.811	0.447	0.197	0.837	1.153	1.095	751	NA	NA	NA	0.829667	0.439	0.183	1.228	0.971	1.115	0.823	0.121	CZE751	1	51	2019.58	2041.65	51	2019.58	2041.65	1.11486	41.0519	-0.431683	14
CZE744	2020.31	2040.73	199.856	RNN	4	3.5	1.42	744	1.081	0.461	0.202	0.991	0.502	0.256	1.055	1.336	1.199	744	NA	NA	NA	1.04233	0.4815	0.229	1.446	1.069	1.282	0.993	0.178	CZE744	4	44	2019.94	2041.92	44	2019.94	2041.92	0.45172	41.5036	-0.431683	14
CZE745	2020.73	2039.3	199.75	RNN	4	3.5	1.42	745	0.769	0.342	0.183	0.703	0.382	0.178	0.758	1.108	1.033	745	0.362	0.355	0.3585	0.743333	0.362	0.1805	1.189	0.928	1.093	0.839	0.167	CZE745	5	45	2020.01	2041.98	45	2020.01	2041.98	0.0988976	41.6025	-0.431683	14
CZE746	2020.63	2040.52	199.986	RNN	3.5	3	0.75	746	0.977	0.404	0.237	0.899	0.45	0.256	0.941	1.196	1.163	746	0.332	0.357	0.3445	0.939	0.427	0.2465	1.323	1.041	1.212	0.948	0.158	CZE746	6	46	2020.16	2042.12	46	2020.16	2042.12	0.197795	41.8003	-0.431683	14
CZE750	2020.23	2043.77	199.569	RNN	3.5	3	0.75	750	0.853	0.358	0.212	0.815	0.383	0.211	0.819	1.179	1.03	750	0.289	0.281	0.285	0.829	0.3705	0.2115	1.252	0.998	1.149	0.886	0.142	CZE750	0	50	2020.67	2042.59	50	2020.67	2042.59	0.692283	42.4926	-0.819798	15
CZE747	2020.98	2042.23	199.998	RNN	3.5	3	0.75	747	0.441	0.207	0.126	0.415	0.223	0.129	0.431	0.88	0.759	747	0.168	0.171	0.1695	0.429	0.215	0.1275	0.92	0.693	0.805	0.606	0.138	CZE747	7	47	2020.78	2042.72	47	2020.78	2042.72	0.172845	42.6654	-0.819798	15
CZE748	2021.75	2042.82	199.665	RNN	3.5	3	0.75	748	0.781	0.347	0.187	0.701	0.35	0.195	0.746	1.093	1.027	748	NA	NA	NA	0.742667	0.3485	0.191	1.202	0.956	1.068	0.838	0.167	CZE748	8	48	2021.54	2043.39	48	2021.54	2043.39	1.01599	43.6814	-0.819798	15
CZE749	2021.71	2043.6	199.627	RNN	5	4.5	2.54	749	0.772	0.409	0.192	0.739	0.436	0.2	0.776	1.022	1.075	749	0.23	0.23	0.23	0.762333	0.4225	0.196	1.136	0.964	1.093	0.782	0.116	CZE749	9	49	2021.76	2043.59	49	2021.76	2043.59	0.296693	43.9781	-0.819798	15
CZE752	2020.73	2047.34	199.668	RNN	4	3.5	1.42	752	0.655	0.305	0.177	0.657	0.292	0.174	0.725	1.066	1.007	752	0.298	0.296	0.297	0.679	0.2985	0.1755	1.082	0.881	0.978	0.791	0.121	CZE752	2	52	2021.87	2043.66	52	2021.87	2043.66	0.128009	44.1061	-0.819798	15
CZE753	2023.58	2045.85	199.604	RBN	3.5	3	0.75	753	0.521	0.278	0.121	0.506	0.292	0.125	0.529	0.895	0.855	753	0.213	0.209	0.211	0.518667	0.285	0.123	0.938	0.77	0.886	0.657	0.072	CZE753	3	53	2023.76	2045.07	53	2023.76	2045.07	2.35693	46.463	-0.453611	16
CZE754	2024.87	2045.73	199.641	RNN	5	4.5	2.54	754	0.357	0.19	0.091	0.329	0.195	0.094	0.357	0.686	0.747	754	0.237	0.225	0.231	0.347667	0.1925	0.0925	0.783	0.638	0.727	0.529	0.08	CZE754	4	54	2024.88	2045.67	54	2024.88	2045.67	1.27819	47.7412	-0.453611	16
CZE755	2025.76	2045.77	199.724	RNN	3.5	3	0.75	755	0.551	0.243	0.122	0.523	0.258	0.127	0.54	0.907	0.87	755	0.227	0.226	0.2265	0.538	0.2505	0.1245	1.006	0.785	0.935	0.705	0.129	CZE755	5	55	2025.76	2046.01	55	2025.76	2046.01	0.934537	48.6758	-0.534718	17
CZE756	2026.13	2045.95	199.596	RNN	5	4.5	2.54	756	0.185	0.088	0.054	0.184	0.093	0.048	0.186	0.498	0.517	756	NA	NA	NA	0.185	0.0905	0.051	0.55	0.443	0.551	0.405	0.039	CZE756	6	56	2026.19	2046.14	56	2026.19	2046.14	0.456315	49.1321	-0.534718	17
CZE757	2026.84	2046.9	199.549	RNN	4	3.5	1.42	757	0.186	0.086	0.04	0.081	0.042	0.029	0.088	0.37	0.36	757	NA	NA	NA	0.118333	0.064	0.0345	0.373	0.295	0.369	0.284	0.022	CZE757	7	57	2026.85	2046.34	57	2026.85	2046.34	0.684472	49.8165	-0.534718	17
CZE758	2027.4	2047.84	199.76	RNN	5	4.5	2.54	758	0.542	0.303	0.153	0.526	0.308	0.148	0.54	0.877	0.877	758	0.308	0.311	0.3095	0.536	0.3055	0.1505	0.955	0.795	0.914	0.658	0.08	CZE758	8	58	2027.5	2046.54	58	2027.5	2046.54	0.684472	50.501	-0.534718	17
CZE759	2028.46	2047.89	199.798	RNN	3.5	3	0.75	759	0.56	0.278	0.16	0.563	0.284	0.175	0.619	0.953	0.949	759	0.305	0.307	0.306	0.580667	0.281	0.1675	0.986	0.813	0.925	0.702	0.091	CZE759	9	59	2028.52	2046.68	59	2028.52	2046.68	1.02651	51.5275	-0.492589	18
CZE760	2029.07	2046.65	199.597	RNN	5.5	5	2.69	760	0.202	0.094	0.054	0.194	0.099	0.056	0.205	0.545	0.524	760	0.074	0.071	0.0725	0.200333	0.0965	0.055	0.605	0.459	0.563	0.426	0.063	CZE760	0	60	2029.1	2046.74	60	2029.1	2046.74	0.585403	52.1129	-0.492589	18
CZE761	2029.54	2046.17	199.604	RNN	5.5	5	2.69	761	NA	NA	NA	NA	NA	NA	NA	NA	NA	761	0.051	0.054	0.0525	NA	NA	NA	NA	NA	NA	NA	NA	CZE761	1	61	2029.57	2046.74	61	2029.57	2046.74	0.472509	52.5854	-0.492589	18
CZE762	2030.3	2046.5	199.631	RNN	4.5	4	1.88	762	0.348	0.189	0.134	0.334	0.179	0.117	0.366	0.722	0.748	762	0.2	0.201	0.2005	0.349333	0.184	0.1255	0.761	0.611	0.746	0.559	0.061	CZE762	2	62	2030.3	2046.74	62	2030.3	2046.74	0.726938	53.3124	-0.492589	18
CZE763	2030.83	2047.74	199.761	RNN	4	3.5	1.42	763	0.255	0.134	0.082	0.239	0.139	0.083	0.266	0.615	0.618	763	0.153	0.156	0.1545	0.253333	0.1365	0.0825	0.66	0.546	0.625	0.473	0.062	CZE763	3	63	2030.85	2046.81	63	2030.85	2046.81	0.549311	53.8617	-0.492589	18
CZE765	2031.43	2046.52	199.586	RNN	5.5	5	2.69	765	0.112	0.063	0.037	0.113	0.069	0.037	0.116	0.393	0.405	765	0.075	0.08	0.0775	0.113667	0.066	0.037	0.422	0.349	0.431	0.295	0.02	CZE765	5	65	2031.43	2046.81	65	2031.43	2046.81	0.58155	54.4432	-0.377335	19
CZE764	2031.78	2048.05	199.864	RNN	5.5	5	2.69	764	0.64	0.309	0.153	0.621	0.303	0.152	0.717	1.036	1.006	764	0.254	0.269	0.2615	0.659333	0.306	0.1525	1.06	0.823	0.982	0.762	0.115	CZE764	4	64	2031.79	2046.88	64	2031.79	2046.88	0.369602	54.8128	-0.377335	19
CZE766	2031.95	2045.7	199.608	RNN	5.5	5	2.69	766	0.439	0.202	0.12	0.404	0.213	0.113	0.424	0.805	0.775	766	0.208	0.213	0.2105	0.422333	0.2075	0.1165	0.9	0.657	0.827	0.637	0.107	CZE766	6	66	2032.01	2046.81	66	2032.01	2046.81	0.228157	55.041	-0.377335	19
CZE767	2033.11	2046.42	199.852	RNN	5.5	5	2.69	767	0.189	0.098	0.063	0.177	0.109	0.071	0.187	0.535	0.489	767	NA	NA	NA	0.184333	0.1035	0.067	0.575	0.454	0.537	0.408	0.054	CZE767	7	67	2033.13	2046.54	67	2033.13	2046.54	1.15824	56.1992	-0.377335	19
CZE768	2033.96	2048.85	199.956	RNN	3.5	3	0.75	768	1.483	0.655	0.343	1.398	0.72	0.361	1.426	1.514	1.364	768	0.61	0.623	0.6165	1.43567	0.6875	0.352	1.681	1.229	1.506	1.219	0.216	CZE768	8	68	2033.79	2046.54	68	2033.79	2046.54	0.654244	56.8535	-0.377335	19
CZE770	2034.39	2046.89	199.685	RNN	5.5	5	2.69	770	0.148	0.078	0.053	0.142	0.083	0.05	0.146	0.457	0.45	770	0.064	0.063	0.0635	0.145333	0.0805	0.0515	0.481	0.401	0.489	0.346	0.014	CZE770	0	70	2034.33	2046.34	70	2034.33	2046.34	0.581131	57.4346	-0.184674	20
CZE769	2035.06	2047.9	200.111	RNN	3.5	3	0.75	769	0.637	0.266	0.173	0.603	0.279	0.181	0.629	0.992	0.932	769	0.255	0.235	0.245	0.623	0.2725	0.177	1.09	0.802	0.996	0.764	0.17	CZE769	9	69	2034.95	2046.07	69	2034.95	2046.07	0.673601	58.1082	-0.184674	20
CZE771	2035.16	2045.94	199.544	RNN	5.5	5	2.69	771	0.126	0.072	0.044	0.125	0.075	0.048	0.129	0.42	0.445	771	0.09	0.08	0.085	0.126667	0.0735	0.046	0.451	0.379	0.465	0.312	0.027	CZE771	1	71	2035.17	2046.01	71	2035.17	2046.01	0.228157	58.3364	-0.184674	20
CZE772	2035.71	2045.51	199.548	RNN	5.5	5	2.69	772	0.14	0.076	0.044	0.129	0.078	0.042	0.142	0.459	0.466	772	0.091	0.086	0.0885	0.137	0.077	0.043	0.49	0.382	0.479	0.334	0.031	CZE772	2	72	2035.75	2045.67	72	2035.75	2045.67	0.671274	59.0076	-0.184674	20
CZE773	2035.84	2044.42	199.466	RBN	5.5	5	2.69	773	0.208	0.109	0.059	0.253	0.144	0.089	0.266	0.615	0.64	773	0.122	0.125	0.1235	0.242333	0.1265	0.074	0.673	0.547	0.668	0.485	0.052	CZE773	3	73	2036.01	2045.54	73	2036.01	2045.54	0.287609	59.2953	-0.184674	20
CZE775	2036.52	2044.08	199.51	RNN	3.5	3	0.75	775	0.234	0.113	0.07	0.219	0.12	0.078	0.229	0.59	0.562	775	0.094	0.099	0.0965	0.227333	0.1165	0.074	0.641	0.464	0.61	0.457	0.055	CZE775	5	75	2036.73	2045.27	75	2036.73	2045.27	0.774842	60.0701	-0.270324	21
CZE774	2036.97	2045.42	199.941	RNN	5.5	5	2.69	774	0.388	0.199	0.123	0.371	0.196	0.121	0.394	0.737	0.755	774	0.163	0.17	0.1665	0.384333	0.1975	0.122	0.794	0.631	0.782	0.584	0.044	CZE774	4	74	2036.92	2045.2	74	2036.92	2045.2	0.19371	60.2638	-0.270324	21
CZE778	2037.35	2044.1	199.599	RNN	5.5	5	2.69	778	0.215	0.108	0.067	0.209	0.114	0.072	0.22	0.56	0.555	778	0.113	0.111	0.112	0.214667	0.111	0.0695	0.599	0.493	0.594	0.438	0.041	CZE778	8	78	2037.5	2045	78	2037.5	2045	0.61536	60.8792	-0.270324	21
CZE776	2037.67	2044.93	199.991	RNN	5.5	5	2.69	776	0.086	0.05	0.031	0.082	0.048	0.031	0.086	0.342	0.356	776	0.038	0.044	0.041	0.0846667	0.049	0.031	0.365	0.305	0.381	0.257	0.013	CZE776	6	76	2037.68	2044.87	76	2037.68	2044.87	0.22586	61.105	-0.270324	21
CZE779	2038.11	2044.07	199.624	RNN	3.5	3	0.75	779	0.263	0.135	0.075	0.254	0.142	0.079	0.275	0.604	0.623	779	0.175	0.175	0.175	0.264	0.1385	0.077	0.648	0.547	0.65	0.474	0.037	CZE779	9	79	2038.19	2044.73	79	2038.19	2044.73	0.526232	61.6313	-0.270324	21
CZE777	2039.14	2045.28	200.013	RNN	3.5	3	0.75	777	0.295	0.141	0.066	0.28	0.146	0.084	0.285	0.692	0.626	777	0.121	0.108	0.1145	0.286667	0.1435	0.075	0.724	0.581	0.666	0.502	0.084	CZE777	7	77	2039.17	2044.6	77	2039.17	2044.6	0.990487	62.6217	-0.270324	21
CZE780	2039.31	2044.13	199.581	RNN	5	4.5	2.54	780	0.182	0.1	0.055	0.171	0.104	0.054	0.179	0.491	0.51	780	0.114	0.118	0.116	0.177333	0.102	0.0545	0.552	0.458	0.533	0.392	0.032	CZE780	0	80	2039.35	2044.53	80	2039.35	2044.53	0.19371	62.8155	-0.270324	21
CZE781	2040.01	2044.07	199.571	RNN	4.5	4	1.88	781	0.134	0.076	0.042	0.129	0.081	0.044	0.134	0.444	0.427	781	0.074	0.083	0.0785	0.132333	0.0785	0.043	0.469	0.394	0.465	0.32	0.025	CZE781	1	81	2040.04	2044.53	81	2040.04	2044.53	0.690591	63.506	-0.638541	22
CZE782	2040.62	2044.45	199.625	RNN	5.5	5	2.69	782	0.129	0.073	0.043	0.129	0.078	0.045	0.127	0.428	0.428	782	0.08	0.087	0.0835	0.128333	0.0755	0.044	0.457	0.385	0.451	0.315	0.036	CZE782	2	82	2040.62	2044.46	82	2040.62	2044.46	0.585403	64.0914	-0.638541	22
CZE783	2041.28	2044.36	199.52	RBN	3.5	3	0.75	783	0.115	0.053	0.035	0.115	0.056	0.032	0.116	0.414	0.406	783	0.053	0.073	0.063	0.115333	0.0545	0.0335	0.442	0.356	0.436	0.321	0.04	CZE783	3	83	2041.35	2044.4	83	2041.35	2044.4	0.730024	64.8215	-0.638541	22
CZE784	2041.79	2045.15	199.858	RNN	NA	NA	NA	784	NA	NA	NA	NA	NA	NA	NA	NA	NA	784	NA	NA	NA	NA	NA	NA	NA	NA	NA	NA	NA	CZE784	4	84	2041.82	2044.4	84	2041.82	2044.4	0.472509	65.294	-0.638541	22
CZE785	2042.55	2044.86	199.727	RNN	5.5	5	2.69	785	0.157	0.088	0.047	0.146	0.087	0.052	0.158	0.493	0.468	785	0.105	0.09	0.0975	0.153667	0.0875	0.0495	0.524	0.418	0.505	0.358	0.043	CZE785	5	85	2042.55	2044.33	85	2042.55	2044.33	0.730024	66.024	-0.719584	23
CZE786	2042.94	2044.3	199.52	RBN	4.5	4	1.88	786	0.085	0.04	0.025	0.084	0.04	0.025	0.081	0.342	0.343	786	0.04	0.041	0.0405	0.0833333	0.04	0.025	0.369	0.303	0.37	0.283	0.031	CZE786	6	86	2042.95	2044.33	86	2042.95	2044.33	0.399816	66.4238	-0.719584	23
CZE787	2043.91	2044.66	199.739	RNN	4	3.5	1.42	787	0.073	0.038	0.022	0.072	0.042	0.026	0.075	0.332	0.322	787	0.038	0.042	0.04	0.0733333	0.04	0.024	0.341	0.287	0.333	0.246	0.021	CZE787	7	87	2043.89	2044.13	87	2043.89	2044.13	0.966193	67.39	-0.719584	23
CZE788	2044.38	2044.12	199.626	RNN	5.5	5	2.69	788	0.213	0.102	0.057	0.2	0.105	0.057	0.209	0.556	0.535	788	0.102	0.111	0.1065	0.207333	0.1035	0.057	0.613	0.477	0.574	0.436	0.056	CZE788	8	88	2044.37	2043.99	88	2044.37	2043.99	0.491173	67.8812	-0.719584	23
CZE789	2044.42	2043.16	199.456	RBN	3.5	3	0.75	789	0.055	0.031	0.016	0.054	0.032	0.016	0.055	0.278	0.268	789	0.026	0.024	0.025	0.0546667	0.0315	0.016	0.291	0.258	0.299	0.209	0.02	CZE789	9	89	2044.55	2043.79	89	2044.55	2043.79	0.271099	68.1523	-0.719584	23
CZE790	2045.45	2043.69	199.647	RNN	4.5	4	1.88	790	0.126	0.07	0.044	0.121	0.069	0.04	0.127	0.419	0.432	790	0.114	0.086	0.1	0.124667	0.0695	0.042	0.431	0.388	0.446	0.319	0.016	CZE790	0	90	2045.38	2043.39	90	2045.38	2043.39	0.927755	69.08	-1	24
CZE791	2046.9	2044.63	199.885	RNN	5	4.5	2.54	791	0.237	0.105	0.066	0.227	0.113	0.065	0.242	0.563	0.591	791	0.135	0.147	0.141	0.235333	0.109	0.0655	0.626	0.519	0.603	0.474	0.069	CZE791	1	91	2045.86	2042.85	91	2045.86	2042.85	0.714865	69.7949	-1	24
CZE792	2046.26	2043.1	199.822	RNN	4.5	4	1.88	792	0.249	0.12	0.069	0.247	0.113	0.062	0.247	0.654	0.569	792	NA	NA	NA	0.247667	0.1165	0.0655	0.686	0.5	0.619	0.485	0.075	CZE792	2	92	2046	2042.65	92	2046	2042.65	0.248203	70.0431	-1	24
CZE793	2046.02	2042.26	199.564	RNN	5.5	5	2.69	793	0.093	0.052	0.032	0.088	0.052	0.03	0.093	0.364	0.37	793	0.064	0.076	0.07	0.0913333	0.052	0.031	0.438	0.374	0.451	0.314	0.021	CZE793	3	93	2046.11	2042.32	93	2046.11	2042.32	0.35256	70.3957	-1	24
CZE794	2046.05	2041.34	199.526	RNN	3	2.5	NA	794	0.072	0.037	0.02	0.07	0.039	0.022	0.072	0.331	0.318	794	0.041	0.047	0.044	0.0713333	0.038	0.021	0.36	0.281	0.346	0.243	0.032	CZE794	4	94	2046.37	2041.58	94	2046.37	2041.58	0.780252	71.1759	-1	24
CZE795	2047.03	2041.31	199.733	RNN	5.5	5	2.69	795	0.186	0.106	0.064	0.179	0.109	0.063	0.189	0.504	0.528	795	0.108	0.12	0.114	0.184667	0.1075	0.0635	0.537	0.467	0.558	0.372	0.03	CZE795	5	95	2046.62	2040.98	95	2046.62	2040.98	0.654934	71.8309	-1	24
CZE796	2046.47	2040.16	199.657	RNN	5.5	5	2.69	796	0.168	0.087	0.049	0.165	0.091	0.057	0.17	0.457	0.508	796	0.086	0.102	0.094	0.167667	0.089	0.053	0.506	0.449	0.529	0.372	0.03	CZE796	6	96	2046.77	2040.51	96	2046.77	2040.51	0.491385	72.3222	-1	25
CZE797	2046.92	2039.14	199.594	RNN	4	3.5	1.42	797	0.132	0.073	0.044	0.131	0.075	0.043	0.128	0.431	0.438	797	0.069	0.069	0.069	0.130333	0.074	0.0435	0.453	0.385	0.466	0.325	0.019	CZE797	7	97	2047.16	2039.43	97	2047.16	2039.43	1.14495	73.4672	-1	25
CZE798	2047.62	2038.45	199.72	RNN	3.5	3	0.75	798	0.249	0.129	0.072	0.175	0.113	0.061	0.193	0.539	0.505	798	0.092	0.084	0.088	0.205667	0.121	0.0665	0.575	0.468	0.536	0.407	0.055	CZE798	8	98	2047.71	2038.63	98	2047.71	2038.63	0.971968	74.4392	-1	25
CZE799	2048.2	2037.97	199.571	RNN	3.5	3	0.75	799	0.18	0.087	0.056	0.18	0.089	0.062	0.183	0.488	0.534	799	0.096	0.08	0.088	0.181	0.088	0.059	0.527	0.466	0.545	0.4	0.034	CZE799	9	99	2048.22	2037.96	99	2048.22	2037.96	0.841766	75.2809	-1	25
CZE800	2048.98	2037.4	199.673	RNN	5.5	5	2.69	800	0.137	0.072	0.04	0.134	0.076	0.046	0.141	0.449	0.457	800	0.084	0.094	0.089	0.137333	0.074	0.043	0.474	0.396	0.476	0.343	0.028	CZE800	0	100	2048.98	2037.36	100	2048.98	2037.36	0.973041	76.254	-1	26

## Sheet: Sheet2
Population	Saltö	58°52'15.8"N, 11°7'10.9"E		Ramsökalv	58°50'3.94"N, 11°2'26.58”E
Age	Juveniles (2-3 weeks)			Adults (10 months)
Snail	Crab morph	Wave morph		Crab morph	Wave morph
1	1.42	2.54		2.69	2.69
2	1.88	2.54		2.69	2.69
3	2.54	2.69		1.42	1.88
4	2.69	2.69		1.42	2.69
5	0.75	2.69		1.88	2.69
6	0.75	2.69		2.69	1.42
7	2.69	2.69		1.88	2.69
8	2.69	2.54		2.69	2.69
9	2.69	2.69		1.42	2.69
10	0.75	2.69		2.69	2.69
11	0.75	2.69		1.88	2.69
12	1.88	2.69		2.69	2.69
13	0.75	2.69		1.42	2.69
14	2.69	2.69		2.69	2.69
15	2.69	2.69		1.88	2.69
16		2.69		1.42	2.69
17		2.69		2.69	2.69
18		2.69		0.75	2.69
19		2.69		2.69	2.69
20		2.69		2.69	2.69
21		2.54		2.69	1.88
22		2.69		2.69	2.69
23		2.69		2.69	2.69
24		2.69		2.69	2.69
25		2.69		2.69	2.69
26		2.69		2.69	2.69
27				2.69	2.69
28				2.69	2.69
29				1.42	2.69
30				2.69	2.69
31				2.69	2.69
32				2.69	2.69
33				2.69	2.69
Numbers lost at lowest speed	30	21		2	0
and not included in analyses
